# Supplementary material for: Diversity and Oil Degradation Potential of Culturable Microbes Isolated from Chronically Contaminated Soils in Trinidad
Source: Microorganisms. 2021 May 28;9(6):1167. doi: 10.3390/microorganisms9061167 (PMC8230346; doi:10.3390/microorganisms9061167)
Supplement: Supplementary file 1 [file microorganisms-09-01167-s001.zip]

Archive with 1 entries (1 files):
- microorganisms-1241727-SI.pdf
